# Supplementary material for: Synergistic Effects of Unmodified Tea Leaves and Tea Biochar Application on Remediation of Cr-Contaminated Soil
Source: Toxics. 2024 Dec 6;12(12):888. doi: 10.3390/toxics12120888 (PMC11728837; doi:10.3390/toxics12120888)
Supplement: Supplementary file 1 [file toxics-12-00888-s001.zip]

Archive with 1 entries (1 files):
- toxics-3346615-supplementary.pdf
